# Supplementary material for: Glycomacropeptide Safety and Its Effect on Gut Microbiota in Patients with Phenylketonuria: A Pilot Study
Source: Nutrients. 2022 Apr 29;14(9):1883. doi: 10.3390/nu14091883 (PMC9104775; doi:10.3390/nu14091883)
Supplement: Supplementary file 1 [file nutrients-14-01883-s001.zip]

Archive with 1 entries (1 files):
- nutrients-1682872-supplementary.pdf
